# Supplementary material for: Prognostic value of IGFBP2 in various cancers: a systematic review and meta‐analysis
Source: Cancer Med. 2022 May 11;11(16):3035–47. doi: 10.1002/cam4.4680 (PMC9385590; doi:10.1002/cam4.4680)
Supplement: Supplementary file 1 — Appendix S1 Supplementary Information [file CAM4-11-3035-s001.zip]

Archive with 2 entries (2 files):
- Supplementary Materials.docx
- Supplementary Materials.pdf
